# Supplementary material for: Phosphonodithioester–Amine Coupling as a Key Reaction Step for the Design of Cationic Amphiphiles Used for Gene Delivery
Source: Molecules. 2021 Dec 11;26(24):7507. doi: 10.3390/molecules26247507 (PMC8707180; doi:10.3390/molecules26247507)
Supplement: Supplementary file 1 [file molecules-26-07507-s001.zip]

Archive with 1 entries (1 files):
- molecules-1476714-supplementary.pdf
